# Supplementary material for: Engineering threshold-based selection systems
Source: G3 (Bethesda). 2021 Jul 14;11(9):jkab234. doi: 10.1093/g3journal/jkab234 (PMC8496214; doi:10.1093/g3journal/jkab234)
Supplement: jkab234_Supplementary_Data [file jkab234_supplementary_data.zip]

Archive with 13 entries (12 files):
- jkab234-suppl_data/
- jkab234-suppl_data/GENETICS-G3-2021-402425-s01.pdf
- jkab234-suppl_data/GENETICS-G3-2021-402425-s02.pptx
- jkab234-suppl_data/GENETICS-G3-2021-402425-s03.pptx
- jkab234-suppl_data/GENETICS-G3-2021-402425-s04.pptx
- jkab234-suppl_data/GENETICS-G3-2021-402425-s05.pptx
- jkab234-suppl_data/GENETICS-G3-2021-402425-s06.pptx
- jkab234-suppl_data/GENETICS-G3-2021-402425-s07.pptx
- jkab234-suppl_data/GENETICS-G3-2021-402425-s08.docx
- jkab234-suppl_data/GENETICS-G3-2021-402425-s09.pptx
- jkab234-suppl_data/GENETICS-G3-2021-402425-s10.pptx
- jkab234-suppl_data/GENETICS-G3-2021-402425-s11.pptx
- jkab234-suppl_data/GENETICS-G3-2021-402425-s12.pptx
